# Supplementary material for: Identification of African Swine Fever Virus Inhibitors through High Performance Virtual Screening Using Machine Learning
Source: Int J Mol Sci. 2021 Dec 14;22(24):13414. doi: 10.3390/ijms222413414 (PMC8703626; doi:10.3390/ijms222413414)
Supplement: Supplementary file 1 [file ijms-22-13414-s001.zip]

Archive with 1 entries (1 files):
- ijms-1447808-supplementary.pdf
